# Supplementary material for: Assessing nursing information competence of nurses and identifying the associated influencing factors
Source: Front Med (Lausanne). 2025 Nov 13;12:1646236. doi: 10.3389/fmed.2025.1646236 (PMC12657476; doi:10.3389/fmed.2025.1646236)
Supplement: Supplementary file 1 [file Table_1.xlsx]

## Sheet: Sheet5
序号	序号
24、能够采取相应教育方式，传播信息技术的知识	能够采取相应教育方式	0.5028	Be able to adopt corresponding educational methods and disseminate information technology knowledge.	adopt corresponding educational methods and disseminate information technology knowledge.
23、能够根据工作的需要，有效地利用临床信息	能够有效利用临床信息	0.446	Be able to use clinical information effectively according to the needs of work.	use clinical information effectively according to the needs of work.
20、能够评估信息资源的数量和质量，如信息的有效性、可靠性、准确性和完整性，并根据需要调整搜索策略，进一步获取信息	能够评估信息资源数量和质量	0.4335	Be able to evaluate the quantity and quality of information resources.	evaluate the quantity and quality of information resources.
21、能结合质量管理工具，对信息进行分析并应用	能结合质量管理工具	0.4316	Be able to combine quality management tools to analyze and apply information.	combine quality management tools to analyze and apply information.
22、能够利用信息系统定期整理病历资料，按不同用途归类，并应用	能够定期整理病历资料	0.418	Be able to use the information system to sort out medical records regularly, classify them according to different purposes, and apply them.	use the information system to sort out medical records regularly, classify them according to different purposes, and apply them.
39、能够选择检索策略，在互联网或电子数据库中有效获得信息	能够选择检索策略	0.3519	Be able to choose the retrieval strategy and obtain information effectively in the Internet or electronic database.	choose the retrieval strategy and obtain information effectively in the Internet or electronic database.
37、能够清晰的表达自己在使用信息技术时遇到的问题	能够清晰表达问题	0.3491	Be able to clearly express the problems you encounter when using information technology.	clearly express the problems you encounter when using information technology.
48、知道常用的网络术语，如万维网（WWW）、搜索引擎、博客、协议等	知道常用网络术语	0.3458	Know the common network terms	Know the common network terms
26、能够在信息工作中，提出自己的改进意见	能够提出改进意见	0.3446	Be able to put forward their own improvement opinions in information work.	put forward their own improvement opinions in information work.
29、能够主动了解护理信息相关热点动态、信息技术发展趋势	能够主动了解相关热点动态	0.3407	Be able to actively understand the trends of nursing information related hotspots and the development trend of information technology.	actively understand the trends of nursing information related hotspots and the development trend of information technology.
10、能够思考应用信息技术来推动护理实践过程的智能化	能够思考推动护理实践	0.3341	Be able to think about the application of information technology to promote the intelligence of nursing practice	think about the application of information technology to promote the intelligence of nursing practice
16、能够不断思考自身护理信息实践工作的不足	能够不断思考不足	0.3311	Be able to constantly think about the shortcomings of their own nursing information practice	constantly think about the shortcomings of their own nursing information practice
31、能够使用通讯设备和其他系统进行交流，如数据录入、上传、下载等	能够使用通讯设备	0.3244	Be able to communicate with other systems using communication equipment.	communicate with other systems using communication equipment.
10、能够应用信息技术促进护理质量改进（2QI项目申报等）	能够促进护理质量改进	0.3236	Be able to apply information technology to promote the improvement of nursing quality	apply information technology to promote the improvement of nursing quality
30、能够预测计算机使用过程中存在的风险，并进行有效的防范，如病毒防范、打系统补丁、使用杀毒软件等	能够预测计算机风险	0.3177	Be able to predict the risks existing in the process of computer use and take effective precautions.	predict the risks existing in the process of computer use and take effective precautions.
33、能够正确使用打印机，如装载纸张、打印文件、排除故障	能够正确使用打印机	0.3063	Be able to use the printer correctly	use the printer correctly
36、能够理解信息技术的专业术语，如编码、信息抓取等的含义	能够理解专业术语	0.3035	Be able to understand the technical terms of information technology	understand the technical terms of information technology
41、知道计算机主要性能指标，如2PU速度、存储容量、内存大小和运行应用程序的数量等	知道计算机主要性能指标	0.2966	Know the main performance indicators of the computer	Know the main performance indicators of the computer
27、能够积极参与护理信息学相关培训	能够积极参与相关培训	0.2914	Be able to actively participate in nursing informatics related training.	actively participate in nursing informatics related training.
49、能识别常用输入/输出设备，如US3、网络接口、鼠标、键盘、扫描仪、显示器等	能识别常用输入输出设备	0.2773	Be able to identify common input/output devices.	identify common input/output devices.
14、熟悉护理信息产业规划及医工结合转化	熟悉护理信息产业规划	0.2752	Be familiar with the planning of nursing information industry and the transformation of combining medical treatment with work.	Be familiar with the planning of nursing information industry and the transformation of combining medical treatment with work.
20、能够运用项目管理方法，对信息系统的开发进程进行管理	能够运用项目管理方法	0.275	Be able to use project management methods to manage the development process of information systems.	use project management methods to manage the development process of information systems.
46、知道与信息技术相关的伦理和法律问题，包括版权、隐私和保密性问题等	知道相关的伦理和法律问题	0.2745	Know the ethical and legal issues related to information technology	Know the ethical and legal issues related to information technology
32、能够完成文档的处理，如创建、复制、删除、重命名、编辑、压缩/解压缩等	能够完成文档的处理	0.2709	Be able to complete the document processing.	complete the document processing.
47、知道网络相关知识，如局域网（L4N）、无线局域网（WL4N）、广域网（W4N）的含义	知道网络相关知识	0.2697	Know about the network.	Know about the network.
38、在信息工作中遇到问题，能够主动寻求解决方案	能够主动寻求解决方案	0.2675	Be able to actively seek solutions to problems encountered in information work.	actively seek solutions to problems encountered in information work.
42、知道基本计算机术语，如软件、硬件、内存、输入设备及输出设备	知道基本计算机术语	0.2578	Know basic computer terminology	Know basic computer terminology
30、能够完成计算机基本操作，如开/关机、重启、输入输出、安装/删除程序、设置界面外观等	能够完成计算机基本操作	0.2483	Be able to complete basic computer operations.	complete basic computer operations.
40、知道一些常用软件，如办公软件、浏览器、图片编辑、电子邮件等	知道一些常用软件	0.2208	Know some commonly used software	Know some commonly used software
34、能够使用快捷键完成常用的操作，如 黏贴、复制、截屏等	能够使用快捷键	0.202	Be able to use shortcut keys to complete common operations.	use shortcut keys to complete common operations.
13、能够积极申报护理信息相关课题	能够积极申报相关课题	0.1999	Be able to actively declare nursing information related topics	actively declare nursing information related topics
12、能够积极申请护理信息相关软件著作权、实用新型专利/国家发明专利	能够积极申请相关软著专利	0.168	Be able to actively apply for the copyright of nursing information related software.	actively apply for the copyright of nursing information related software.
11、能够重视团队合作，来解决实际临床问题	能够重视团队合作	0.1609	Be able to attach importance to teamwork to solve practical clinical problems.	attach importance to teamwork to solve practical clinical problems.
28、能够遵守信息相关法律法规及伦理原则	能够遵守信息相关法律法规	0.1171	Be able to abide by information-related laws, regulations and ethical principles.	abide by information-related laws, regulations and ethical principles.
8、您的第一学历	第一学历	0.0494	First degree	First degree
7、您的职务	职务	0.0393	Position	Position
48、(计算机基础)	计算机基础	0.0381	Computer Basics	Computer Basics
48、(项目管理)	项目管理	0.0278	project management	project management
9、您的最后学历或学位	最后学历	0.0251	final educations	final educations
47、(护理资讯委员会培训后作科内分享)	培训后作科内分享	0.0197	Sharing within the department after training by the Nursing Information Committee	Sharing within the department after training by the Nursing Information Committee
48、(数据管理（标准化、质量分析）)	数据管理	0.0191	Data management	Data management
48、(护理信息领域相关科研循证)	护理信息相关科研循证	0.0188	Evidence-based research on nursing information	Evidence-based research on nursing information
47、(科室讨论及分享)	科室讨论及分享	0.0166	Department discussion and sharing	Department discussion and sharing
48、(软件开发生命周期)	软件开发生命周期	0.0138	Software development life cycle	Software development life cycle
4、您的工作年限	工作年限	0.0132	working years	working years
2、您的年龄	年龄	0.0087	age	age

## Sheet: Sheet1
序号
能够采取相应教育方式	0.5028	adopt corresponding educational methods and disseminate information technology knowledge.	adopt corresponding education methods
能够有效利用临床信息	0.446	use clinical information effectively according to the needs of work.	effectively use clinical information
能够评估信息资源数量和质量	0.4335	evaluate the quantity and quality of information resources.	evaluate the quantity and quality of information resources
能结合质量管理工具	0.4316	combine quality management tools to analyze and apply information.	combine quality management tools to analyze and apply information
能够定期整理病历资料	0.418	use the information system to sort out medical records regularly, classify them according to different purposes, and apply them.	use the information system to sort out medical records regularly
能够选择检索策略	0.3519	choose the retrieval strategy and obtain information effectively in the Internet or electronic database.	select retrieval strategy
能够清晰表达问题	0.3491	clearly express the problems you encounter when using information technology.	express the problems encountered when using information technology
知道常用网络术语	0.3458	Know the common network terms	Know the common network terms
能够提出改进意见	0.3446	put forward their own improvement opinions in information work.	put forward their own improvement opinions in information work
能够主动了解相关热点动态	0.3407	actively understand the trends of nursing information related hotspots and the development trend of information technology.	take the initiative to understand the dynamics of related hotspots
能够思考推动护理实践	0.3341	think about the application of information technology to promote the intelligence of nursing practice	think and promote nursing practice
能够不断思考不足	0.3311	constantly think about the shortcomings of their own nursing information practice	constantly think about deficiencies
能够使用通讯设备	0.3244	communicate with other systems using communication equipment.	communicate with other systems using communication equipment
能够促进护理质量改进	0.3236	apply information technology to promote the improvement of nursing quality	promote the improvement of nursing quality
能够预测计算机风险	0.3177	predict the risks existing in the process of computer use and take effective precautions.	predict computer risks
能够正确使用打印机	0.3063	use the printer correctly	use the printer correctly
能够理解专业术语	0.3035	understand the technical terms of information technology	understand the technical terms of information technology
知道计算机主要性能指标	0.2966	Know the main performance indicators of the computer	Know the main performance indicators of the computer
能够积极参与相关培训	0.2914	actively participate in nursing informatics related training.	actively participate in nursing informatics related training.
能识别常用输入输出设备	0.2773	identify common input/output devices.	identify common input/output devices.
熟悉护理信息产业规划	0.2752	Be familiar with the planning of nursing information industry and the transformation of combining medical treatment with work.	Familiar with nursing information industry planning
能够运用项目管理方法	0.275	use project management methods to manage the development process of information systems.	use project management methods
知道相关的伦理和法律问题	0.2745	Know the ethical and legal issues related to information technology	Know the ethical and legal issues related to information technology
能够完成文档的处理	0.2709	complete the document processing.	complete the document processing.
知道网络相关知识	0.2697	Know about the network.	Know about the network.
能够主动寻求解决方案	0.2675	actively seek solutions to problems encountered in information work.	actively seek solutions
知道基本计算机术语	0.2578	Know basic computer terminology	Know basic computer terminology
能够完成计算机基本操作	0.2483	complete basic computer operations.	complete basic computer operations.
知道一些常用软件	0.2208	Know some commonly used software	Know some commonly used software
能够使用快捷键	0.202	use shortcut keys to complete common operations.	use shortcut keys to complete common operations.
能够积极申报相关课题	0.1999	actively declare nursing information related topics	actively declare nursing information related topics
能够积极申请相关软著专利	0.168	actively apply for the copyright of nursing information related software.	actively apply for related soft patent
能够重视团队合作	0.1609	attach importance to teamwork to solve practical clinical problems.	attach importance to teamwork to solve practical clinical problems
能够遵守信息相关法律法规	0.1171	abide by information-related laws, regulations and ethical principles.	comply with information-related laws and regulations
第一学历	0.0494	First degree	First degree
职务	0.0393	Position	Position
计算机基础	0.0381	Computer Basics	Computer Basics
项目管理	0.0278	project management	project management
最后学历	0.0251	final educations	final educations
培训后作科内分享	0.0197	Sharing within the department after training by the Nursing Information Committee	Share within the department after training
数据管理	0.0191	Data management	Data management
护理信息相关科研循证	0.0188	Evidence-based research on nursing information	Evidence-based research on nursing information
科室讨论及分享	0.0166	Department discussion and sharing	Department discussion and sharing
软件开发生命周期	0.0138	Software development life cycle	Software development life cycle
工作年限	0.0132	working years	working years
年龄	0.0087	age	age
